# Supplementary material for: Stromal Hedgehog Signaling Is Associated with Favorable Outcomes in Pancreatic Cancer
Source: Int J Mol Sci. 2025 May 28;26(11):5200. doi: 10.3390/ijms26115200 (PMC12154493; doi:10.3390/ijms26115200)
Supplement: Supplementary file 1 [file ijms-26-05200-s001.zip]

Archive with 3 entries (3 files):
- Figure S1 and Table S1 caption.pdf
- Figure S1.jpg
- Table S1.xlsx
