# Supplementary material for: Stromal Hedgehog Signaling Is Associated with Favorable Outcomes in Pancreatic Cancer
Source: Int J Mol Sci. 2025 May 28;26(11):5200. doi: 10.3390/ijms26115200 (PMC12154493; doi:10.3390/ijms26115200)
Supplement: Supplementary file 1 [file ijms-26-05200-s001.zip › Table S1.xlsx]

## Sheet: Mouse hits
Responsive mouse hits (fold reduction >2) filtered using gene ontology for extracellular proteins
0610009O20RIK
1110065P20RIK
1500011K16RIK
1700021F05RIK
2310034G01RIK
2610021A01RIK
4931428F04RIK
A230028O05RIK
AA465934
AGFG2
AIFM2
AKAP6
ALG6
ALKBH8
AMIGO3
AMOTL2
AP4E1
ARL4D
ASB1
ASS1
ATP7A
ATP8B1
AW554918
B930095G15RIK
BBC3
BCCIP
BCKDHB
BOC
BRMS1
BRSK1
BUD13
C530008M17RIK
CACTIN
CBLN1
CBWD1
CCL5
CDC34
CDCA8
CES1F
CGREF1
CHST1
CLEC3B
CNNM4
CPNE8
CXCL5
CYP4F16
D17H6S53E
DDAH1
DES
DFFA
DHX58
DLGAP5
DMP1
DMPK
DNAIC2
DPY30
DXO
EPHA10
ERCC1
ERDR1
FAM107B
FAM110A
FAM120C
FAM219A
FAM81A
FARP2
FBXO48
FRYL
GAS6
GATA2
GATA3
GDF15
GDPD2
GFOD2
GM10307
GM11739
GM11942
GM12186
GM14295
GM17068
GM18943
GM21781
GM37893
GM43737
GM5886
GM5990
GM8254
GM9392
GNG4
GREM2
GTF2H3
GTSE1
HEXIM2
HMGA1-RS1
HPSE
HYAL2
IIGP1
INAFM2
IQSEC2
IRX2
ISLR
ITPK1
JAG2
JAK3
JMJD8
JRKL
KLHL22
KRBA1
LAMTOR4
LPAR4
LRRC8D
LSM6
MACROD1
MAGEE1
MED4
MFSD4B4
MGLL
MKS1
MPEG1
MRPS34
MT-TP
MYLIP
NDUFB8
NELFA
NFKBIL1
NHEJ1
NIT1
NPHP4
NYAP1
P2RX7
PCBD2
PDHX
PGM1
PGM5
PLEKHA6
PLP2
POLR3F
PPP1R1B
PRDM5
PROKR2
PRPF40B
PRR14L
PRSS46
PSMB5
PSMG4
PTAR1
RASSF3
RBM41
RELT
RHBDD2
RHOBTB2
RHOD
ROR2
RP2
RPL12-PS2
RPS10-PS3
RPS6KA5
SACM1L
SEC22A
SEMA6D
SERPINB2
SH2B2
SIRT1
SIX4
SLC6A2
SLCO2A1
SLCO4A1
SOCS3
SOS2
STEAP1
SYNGAP1
TAGAP1
TARBP1
TFAP2A
TFRC
TGM2
THBS3
THSD4
TICRR
TIGD2
TIRAP
TLL1
TMEM106A
TMEM222
TMEM67
TNFSF18
TOMM40L
TRAF1
TRIAP1
TRIP13
TRMU
TRP53I11
TSR1
TSTD2
TSTD3
TUBA4A
TWF2
UBE2E1
UBXN2B
UNKL
USP54
UTP3
UVSSA
VANGL2
WBSCR16
WRN
WWC2
XAB2
ZC3H10
ZFHX4
ZFP341
ZFP60
ZSCAN12
ZWILCH
ADAMTS19
BRF1
C1QL3
COA4
DDX31
EPM2A
FBXW4
FOXI2
FRRS1L
FSCB
GPR157
KCTD12
MAPK7
MROH6
MYLK4
MYO18A
N4BP2L2
NDUFS4
PCNXL3
PQLC2
RAB34
REC8
RECQL
SEC14L2
SGK3
SLC26A8
SLC7A11
SLC9A4
TAF6
TMEM109
TMEM182
TPRN
VPS36
WASF3
WDR47
WDR91
ZNF25

## Sheet: Prognostic genes
Prognostic hits used for k-means clustering
TRAF1
KLHL22
EPM2A
CLEC3B
FOXL2
ADAMTS19
RHOD
DLGAP5
ZWILCH
